# Supplementary material for: Gentiana daofuensis (Gentianaceae), a new species from Sichuan, China
Source: PhytoKeys. 2026 Mar 18;272:1–10. doi: 10.3897/phytokeys.272.183828 (PMC13019350; doi:10.3897/phytokeys.272.183828)
Supplement: XML Treatment for Gentiana daofuensis [file phytokeys.272.183828-treatment1.xml]

<!DOCTYPE tp:taxon-treatment
  PUBLIC "-//TaxonX//DTD Taxonomic Treatment Publishing DTD v0 20100105//EN" "tax-treatment-NSO.dtd">
<tp:taxon-treatment xmlns:tp="http://www.plazi.org/taxpub"><tp:treatment-meta><kwd-group><label>Taxon classification</label><kwd>
              <named-content content-type="kingdom">Plantae</named-content>
            </kwd><kwd>
              <named-content content-type="order">Gentianales</named-content>
            </kwd><kwd>
              <named-content content-type="family">Gentianaceae</named-content>
            </kwd></kwd-group><mixed-citation publication-type="journal"><person-group><name><surname>Sun</surname><given-names>Shan-Shan</given-names></name><name><surname>Guo</surname><given-names>Yuan-Meng</given-names></name><name><surname>Zhang</surname><given-names>Xin-Yue</given-names></name><name><surname>Yi</surname><given-names>Wen-Jie</given-names></name><name><surname>Xu</surname><given-names>Shu-Han</given-names></name><name><surname>Fu</surname><given-names>Peng-Cheng</given-names></name></person-group><article-title><italic><tp:taxon-name><tp:taxon-name-part taxon-name-part-type="genus" reg="Gentiana">Gentiana</tp:taxon-name-part> <tp:taxon-name-part taxon-name-part-type="species" reg="daofuensis">daofuensis</tp:taxon-name-part></tp:taxon-name></italic> (<tp:taxon-name><tp:taxon-name-part taxon-name-part-type="family" reg="Gentianaceae">Gentianaceae</tp:taxon-name-part></tp:taxon-name>), a new species from Sichuan, China</article-title><source>PhytoKeys</source><day>18</day><month>03</month><year>2026</year><volume>272</volume><fpage>1</fpage><lpage>10</lpage><pub-id pub-id-type="doi">10.3897/phytokeys.272.183828</pub-id></mixed-citation></tp:treatment-meta><tp:nomenclature><tp:taxon-name><object-id xmlns:xlink="http://www.w3.org/1999/xlink" content-type="arpha" xlink:type="simple">A24D894C-2563-551A-81A2-E074569AC523</object-id>
                		<tp:taxon-name-part taxon-name-part-type="genus" reg="Gentiana">Gentiana</tp:taxon-name-part> <tp:taxon-name-part taxon-name-part-type="species" reg="daofuensis">daofuensis</tp:taxon-name-part>
                	
                		<object-id xmlns:xlink="http://www.w3.org/1999/xlink" content-type="ipni" xlink:type="simple">urn:lsid:ipni.org:names:77377804-1</object-id>
                	</tp:taxon-name><tp:taxon-authority>Y.M.Yuan &amp; P.C.Fu</tp:taxon-authority><tp:taxon-status xmlns:xlink="http://www.w3.org/1999/xlink" xlink:type="simple">sp. nov.</tp:taxon-status><xref ref-type="fig" rid="F1">Fig. 1</xref></tp:nomenclature><tp:treatment-sec sec-type="Type"><title>Type.</title><p>China • Sichuan Province: Daofu County, near Geka Village, alt. 3810 m, <named-content xmlns:xlink="http://www.w3.org/1999/xlink" content-type="dwc:verbatimCoordinates" xlink:type="simple">101.31°N, 30.78°E</named-content>, 23 Jul 2025, flowering and with few fruits, <italic>P.C. Fu &amp; S.S. Sun Fu2025075</italic> (<bold>holotype</bold>: HNWP392646!; <bold>isotype</bold>: PE!).</p></tp:treatment-sec><tp:treatment-sec sec-type="Diagnosis"><title>Diagnosis.</title><p><italic><tp:taxon-name><tp:taxon-name-part taxon-name-part-type="genus" reg="Gentiana">Gentiana</tp:taxon-name-part> <tp:taxon-name-part taxon-name-part-type="species" reg="daofuensis">daofuensis</tp:taxon-name-part></tp:taxon-name></italic> is distinguishable from all other similar species of the genus by the combination of the reniform leaves on the upper stem and the pale blue-purple corolla with numerous dark blue short stripes or spots.</p></tp:treatment-sec><tp:treatment-sec sec-type="Etymology"><title>Etymology.</title><p>The specific epithet “<italic>daofuensis</italic>” is derived from the type locality of the new species, Daofu County, and the Latin suffix -ensis, indicating the place of origin or growth.</p></tp:treatment-sec><tp:treatment-sec sec-type="Vernacular name"><title>Vernacular name.</title><p>Chinese mandarin: dao fu xiao long dan (道孚小龙胆).</p></tp:treatment-sec><tp:treatment-sec sec-type="Description"><title>Description.</title><p>Annual herb, 3–16 cm tall. Stems ascending, often purplish-red, densely papillate, much branched from base, further repeatedly dichotomously branched. Basal leaves rapidly withering, blade ovate-elliptic or ovate, 5–12 × 3–6 mm, base rounded or cordate, apex acute and cuspidate with a recurved tip, margin thickly cartilaginous, midvein white cartilaginous, smooth, prominent beneath, petiole densely papillate on abaxial surface, 0.5–1 mm long. Stem leaves spreading or nearly perpendicular to the stem, widely spaced, petiole 0.5–1 mm, papillate, base rounded, margin thick cartilaginous, midvein prominent; middle and lower leaves ovate-triangular, 1.5–2 × 2.5–3 mm, apex acute and cuspidate with a recurved tip; upper leaves reniform, wider than long, 2–4 × 3–6 mm, apex rounded to truncate with a recurved tip. Flowers several, solitary at apex of branchlets; pedicel often purplish-red, densely papillate, 0.5–7 mm long; calyx tubular, green, 5–7 mm long, tube membranous, lobes recurved, uniform, reniform or broadly circular, 1.1–1.2 × 1.2–1.5 mm, base rounded to cordate, abruptly contracted, margin thick cartilaginous, apex rounded to truncate and mucronate with a recurved tip, midvein white, thickly cartilaginous and prominent. Corolla salverform, 1–1.4 cm long, 0.9–1.2 cm in diameter, 2.5–3 mm in diam. at throat; corolla tube narrowly tubular, base yellow to yellow-green, upper outside dark blue, inside pale blue-purple, with numerous dark blue short stripes or spots; lobes ovate, 1.5–2.3 mm long, margin entire, apex obtuse without a tip; plicae broadly ovate, 1–1.2 mm long, apex obtuse, margin entire or erose. Stamens inserted at middle of corolla tube, equal; filaments ca. 3 mm long, white; anthers narrowly oblong, ca. 0.8 mm long, yellow to violet; ovary oblong or elliptic, 3–4 mm long. Style linear, 1.5–2 mm long, white to pale green; stigma 2-lobed, reflexed, broadly linear, white to pale green. Capsule exserted or included, oblong or obovate-oblong, 6–9 mm; gynophore to 1 cm, stout. Seeds pale brown, oblong or elliptic, 1–1.2 mm in diameter, surface with dense fine reticulations.</p><fig id="F1" position="float" orientation="portrait"><object-id xmlns:xlink="http://www.w3.org/1999/xlink" content-type="doi" xlink:type="simple">10.3897/phytokeys.272.183828.figure1</object-id><object-id xmlns:xlink="http://www.w3.org/1999/xlink" content-type="arpha" xlink:type="simple">6911A6F6-E20F-5CE0-9291-04FACCCEB276</object-id><label>Figure 1.</label><caption><p>Morphological characteristics of <italic><tp:taxon-name><tp:taxon-name-part taxon-name-part-type="genus" reg="Gentiana">Gentiana</tp:taxon-name-part> <tp:taxon-name-part taxon-name-part-type="species" reg="daofuensis">daofuensis</tp:taxon-name-part></tp:taxon-name></italic> sp. nov. <bold>A</bold>. Habit; <bold>B</bold>. Whole plants; <bold>C</bold>. Stem with flower at anthesis; <bold>D</bold>. Stem with mature flower bud; <bold>E</bold>. Leaf pair (front view); <bold>F</bold>. Leaf pair (reverse view); <bold>G</bold>. Calyx; <bold>H</bold>. Flower (front view); <bold>I</bold>. Fruit (front view); <bold>J</bold>. Seed; <bold>K</bold>. Fruit (side view); <bold>L</bold>. Pistil; <bold>M</bold>. Dissected flower; <bold>N</bold>. Flower. Photographs by Peng-Cheng Fu (<bold>B–N</bold>) and Yong-Ming Yuan (<bold>A</bold>).</p></caption><graphic xmlns:xlink="http://www.w3.org/1999/xlink" xlink:href="phytokeys-272-001_article-183828__-g001.jpg" id="oo_1564750.jpg" position="float" orientation="portrait" xlink:type="simple"><uri content-type="original_file" xlink:type="simple">https://binary.pensoft.net/fig/1564750</uri></graphic></fig></tp:treatment-sec><tp:treatment-sec sec-type="Phenology"><title>Phenology.</title><p><italic><tp:taxon-name><tp:taxon-name-part taxon-name-part-type="genus" reg="Gentiana">Gentiana</tp:taxon-name-part> <tp:taxon-name-part taxon-name-part-type="species" reg="daofuensis">daofuensis</tp:taxon-name-part></tp:taxon-name></italic> has a long flowering and fruiting period. We have observed flowering and fruiting from July to September.</p></tp:treatment-sec><tp:treatment-sec sec-type="Distribution and habitat"><title>Distribution and habitat.</title><p><italic><tp:taxon-name><tp:taxon-name-part taxon-name-part-type="genus" reg="Gentiana">Gentiana</tp:taxon-name-part> <tp:taxon-name-part taxon-name-part-type="species" reg="daofuensis">daofuensis</tp:taxon-name-part></tp:taxon-name></italic> is currently only found in Daofu County, which is located at the southeastern edge of the Qinghai–Tibet Plateau. This species usually occurs at elevations between 3,600 and 3,900 meters and mainly grows in dry or rocky roadsides, hillsides, meadows, and scrub margins. It can also occasionally be found at forest margins.</p></tp:treatment-sec><tp:treatment-sec sec-type="Morphological analysis"><title>Morphological analysis.</title><p>Morphologically, <italic><tp:taxon-name><tp:taxon-name-part taxon-name-part-type="genus" reg="Gentiana">G.</tp:taxon-name-part> <tp:taxon-name-part taxon-name-part-type="species" reg="daofuensis">daofuensis</tp:taxon-name-part></tp:taxon-name></italic> is most similar to <italic><tp:taxon-name><tp:taxon-name-part taxon-name-part-type="genus" reg="Gentiana">G.</tp:taxon-name-part> <tp:taxon-name-part taxon-name-part-type="species" reg="crassuloides">crassuloides</tp:taxon-name-part></tp:taxon-name></italic> Bureau &amp; Franch. as well as <italic><tp:taxon-name><tp:taxon-name-part taxon-name-part-type="genus" reg="Gentiana">G.</tp:taxon-name-part> <tp:taxon-name-part taxon-name-part-type="species" reg="curviphylla">curviphylla</tp:taxon-name-part></tp:taxon-name></italic> T.N.Ho. In total, we examined two populations of <italic><tp:taxon-name><tp:taxon-name-part taxon-name-part-type="genus" reg="Gentiana">G.</tp:taxon-name-part> <tp:taxon-name-part taxon-name-part-type="species" reg="daofuensis">daofuensis</tp:taxon-name-part></tp:taxon-name></italic>, four of <italic><tp:taxon-name><tp:taxon-name-part taxon-name-part-type="genus" reg="Gentiana">G.</tp:taxon-name-part> <tp:taxon-name-part taxon-name-part-type="species" reg="crassuloides">crassuloides</tp:taxon-name-part></tp:taxon-name></italic>, and four of <italic><tp:taxon-name><tp:taxon-name-part taxon-name-part-type="genus" reg="Gentiana">G.</tp:taxon-name-part> <tp:taxon-name-part taxon-name-part-type="species" reg="curviphylla">curviphylla</tp:taxon-name-part></tp:taxon-name></italic>. Analysis of specimens from distinct localities for each species revealed clear morphological differences among the three species (Table <xref ref-type="table" rid="T1">1</xref>; Fig. <xref ref-type="fig" rid="F2">2</xref>). Overall, <italic><tp:taxon-name><tp:taxon-name-part taxon-name-part-type="genus" reg="Gentiana">G.</tp:taxon-name-part> <tp:taxon-name-part taxon-name-part-type="species" reg="daofuensis">daofuensis</tp:taxon-name-part></tp:taxon-name></italic> most closely resembles <italic><tp:taxon-name><tp:taxon-name-part taxon-name-part-type="genus" reg="Gentiana">G.</tp:taxon-name-part> <tp:taxon-name-part taxon-name-part-type="species" reg="crassuloides">crassuloides</tp:taxon-name-part></tp:taxon-name></italic> within the genus but differs from the latter in its drier habitat preference, shorter calyx, paler blue color, and the presence of short stripes or spots on the corolla (Table <xref ref-type="table" rid="T1">1</xref>; Fig. <xref ref-type="fig" rid="F2">2</xref>). <italic><tp:taxon-name><tp:taxon-name-part taxon-name-part-type="genus" reg="Gentiana">Gentiana</tp:taxon-name-part> <tp:taxon-name-part taxon-name-part-type="species" reg="daofuensis">daofuensis</tp:taxon-name-part></tp:taxon-name></italic> generally has a shorter corolla than <italic><tp:taxon-name><tp:taxon-name-part taxon-name-part-type="genus" reg="Gentiana">G.</tp:taxon-name-part> <tp:taxon-name-part taxon-name-part-type="species" reg="crassuloides">crassuloides</tp:taxon-name-part></tp:taxon-name></italic>, although overlap in length is sometimes observed (Fig. <xref ref-type="fig" rid="F2">2</xref>). <italic><tp:taxon-name><tp:taxon-name-part taxon-name-part-type="genus" reg="Gentiana">G.</tp:taxon-name-part> <tp:taxon-name-part taxon-name-part-type="species" reg="daofuensis">daofuensis</tp:taxon-name-part></tp:taxon-name></italic> differs from <italic><tp:taxon-name><tp:taxon-name-part taxon-name-part-type="genus" reg="Gentiana">G.</tp:taxon-name-part> <tp:taxon-name-part taxon-name-part-type="species" reg="curviphylla">curviphylla</tp:taxon-name-part></tp:taxon-name></italic> in the shape of the upper stem leaves and the paler color of the corolla lobes and in the narrower corolla tube at the throat (Table <xref ref-type="table" rid="T1">1</xref>).</p><fig id="F2" position="float" orientation="portrait"><object-id xmlns:xlink="http://www.w3.org/1999/xlink" content-type="doi" xlink:type="simple">10.3897/phytokeys.272.183828.figure2</object-id><object-id xmlns:xlink="http://www.w3.org/1999/xlink" content-type="arpha" xlink:type="simple">D5FA1BAA-A4AF-57D5-A49A-A5C97F1C7473</object-id><label>Figure 2.</label><caption><p>Boxplots of three key morphological characters (calyx length, corolla length, and leaf length) in <italic><tp:taxon-name><tp:taxon-name-part taxon-name-part-type="genus" reg="Gentiana">Gentiana</tp:taxon-name-part> <tp:taxon-name-part taxon-name-part-type="species" reg="daofuensis">daofuensis</tp:taxon-name-part></tp:taxon-name></italic> sp. nov. and its two close relatives based on population surveys. Material studied: <italic><tp:taxon-name><tp:taxon-name-part taxon-name-part-type="genus" reg="Gentiana">Gentiana</tp:taxon-name-part> <tp:taxon-name-part taxon-name-part-type="species" reg="crassuloides">crassuloides</tp:taxon-name-part></tp:taxon-name></italic>. China. Qinghai: Yushu County, alt. 4010 m, 97.20°N, 32.77°E, 12 Aug 2017, Fu2017054. Sichuan: Maerkang County, alt. 3340 m, 102.63°N, 31.88°E, 21 Aug 2017, Fu2017181; Maoxian County, alt. 3020 m, 103.74°N, 31.51°E, 21 Jul 2025, Fu2025052; Daofu County, alt. 3820 m, 101.58°N, 30.53°E, 23 Jul 2025, Fu2025066. <italic><tp:taxon-name><tp:taxon-name-part taxon-name-part-type="genus" reg="Gentiana">Gentiana</tp:taxon-name-part> <tp:taxon-name-part taxon-name-part-type="species" reg="curviphylla">curviphylla</tp:taxon-name-part></tp:taxon-name></italic>. China. Sichuan: Ganzi County, alt. 3960 m, 101.18°N, 31.61°E, 12 Aug 2016, Fu2016068; Daofu County, alt. 3550 m, 101.13°N, 30.98°E, 13 Aug 2016, Fu2016074; Daofu County, alt. 3820 m, 101.58°N, 30.53°E, 23 Jul 2025, Fu2025065; Daofu County, alt. 3810 m, 101.31°N, 30.78°E, 23 Jul 2025, Fu2025074. All specimens are kept in the herbarium of Luoyang Normal University.</p></caption><graphic xmlns:xlink="http://www.w3.org/1999/xlink" xlink:href="phytokeys-272-001_article-183828__-g002.jpg" id="oo_1564751.jpg" position="float" orientation="portrait" xlink:type="simple"><uri content-type="original_file" xlink:type="simple">https://binary.pensoft.net/fig/1564751</uri></graphic></fig><table-wrap id="T1" position="float" orientation="portrait"><label>Table 1.</label><caption><p>Comparison of key characters among <italic><tp:taxon-name><tp:taxon-name-part taxon-name-part-type="genus" reg="Gentiana">Gentiana</tp:taxon-name-part> <tp:taxon-name-part taxon-name-part-type="species" reg="daofuensis">daofuensis</tp:taxon-name-part></tp:taxon-name></italic>, <italic><tp:taxon-name><tp:taxon-name-part taxon-name-part-type="genus" reg="Gentiana">G.</tp:taxon-name-part> <tp:taxon-name-part taxon-name-part-type="species" reg="crassuloides">crassuloides</tp:taxon-name-part></tp:taxon-name></italic>, and <italic><tp:taxon-name><tp:taxon-name-part taxon-name-part-type="genus" reg="Gentiana">G.</tp:taxon-name-part> <tp:taxon-name-part taxon-name-part-type="species" reg="curviphylla">curviphylla</tp:taxon-name-part></tp:taxon-name></italic>. The information for the latter two species was retrieved from Flora of China (<xref ref-type="bibr" rid="B13">Ho and Pringle 1995</xref>).</p></caption><table><tbody><tr><th rowspan="1" colspan="1">Characters</th><th rowspan="1" colspan="1">
                    <italic>
                      <tp:taxon-name><tp:taxon-name-part taxon-name-part-type="genus" reg="Gentiana">G.</tp:taxon-name-part> <tp:taxon-name-part taxon-name-part-type="species" reg="daofuensis">daofuensis</tp:taxon-name-part></tp:taxon-name>
                    </italic>
                  </th><th rowspan="1" colspan="1">
                    <italic>
                      <tp:taxon-name><tp:taxon-name-part taxon-name-part-type="genus" reg="Gentiana">G.</tp:taxon-name-part> <tp:taxon-name-part taxon-name-part-type="species" reg="crassuloides">crassuloides</tp:taxon-name-part></tp:taxon-name>
                    </italic>
                  </th><th rowspan="1" colspan="1">
                    <italic>
                      <tp:taxon-name><tp:taxon-name-part taxon-name-part-type="genus" reg="Gentiana">G.</tp:taxon-name-part> <tp:taxon-name-part taxon-name-part-type="species" reg="curviphylla">curviphylla</tp:taxon-name-part></tp:taxon-name>
                    </italic>
                  </th></tr><tr><td rowspan="1" colspan="1">Height</td><td rowspan="1" colspan="1">3–16 cm</td><td rowspan="1" colspan="1">3–6 cm</td><td rowspan="1" colspan="1">3–7 cm</td></tr><tr><td rowspan="1" colspan="1">Stem</td><td rowspan="1" colspan="1">often purplish-red</td><td rowspan="1" colspan="1">green</td><td rowspan="1" colspan="1">often purplish-red</td></tr><tr><td rowspan="1" colspan="1">Upper stem leaves</td><td rowspan="1" colspan="1">reniform, 2–4 × 3–6 mm, spreading</td><td rowspan="1" colspan="1">reniform, 1.5–4 × 2–4.5 mm, spreading</td><td rowspan="1" colspan="1">spatulate, 3–4 × 1.5–2 mm, recurved</td></tr><tr><td rowspan="1" colspan="1">Calyx length</td><td rowspan="1" colspan="1">5–7 mm</td><td rowspan="1" colspan="1">5–12 mm</td><td rowspan="1" colspan="1">4.5–6 mm</td></tr><tr><td rowspan="1" colspan="1">Corolla color</td><td rowspan="1" colspan="1">upper tube and lobes inside pale blue-purple, with dark blue short stripes or spots; tube base yellow to yellow-green</td><td rowspan="1" colspan="1">upper tube and lobes inside blue to blue-purple, without stripes or spots; tube base pale yellow-green</td><td rowspan="1" colspan="1">upper tube and lobes inside blue to blue-purple, with dark blue short stripes or spots; tube base pale yellow-green</td></tr><tr><td rowspan="1" colspan="1">Corolla length</td><td rowspan="1" colspan="1">10–14 mm</td><td rowspan="1" colspan="1">9–21 mm</td><td rowspan="1" colspan="1">10–12 mm</td></tr><tr><td rowspan="1" colspan="1">Corolla diam. at throat</td><td rowspan="1" colspan="1">2.5–3 mm</td><td rowspan="1" colspan="1">1.5–5 mm</td><td rowspan="1" colspan="1">4–6 mm</td></tr><tr><td rowspan="1" colspan="1">Corolla lobe length</td><td rowspan="1" colspan="1">1.5–2.3 mm</td><td rowspan="1" colspan="1">1.5–2.5 mm</td><td rowspan="1" colspan="1">2–2.5 mm</td></tr><tr><td rowspan="1" colspan="1">Habitat</td><td rowspan="1" colspan="1">dry or rocky roadside, hillside, meadow, and shrub margin</td><td rowspan="1" colspan="1">stream and river banks, grassland slopes, bogs, scrub, forests</td><td rowspan="1" colspan="1">grassland slopes, clearings in forests</td></tr><tr><td rowspan="1" colspan="1">Altitude</td><td rowspan="1" colspan="1">3,600–3,900 m</td><td rowspan="1" colspan="1">2,700–4,500 m</td><td rowspan="1" colspan="1">2,800–4,300 m</td></tr><tr><td rowspan="1" colspan="1">Fl. and Fr.</td><td rowspan="1" colspan="1">July to September</td><td rowspan="1" colspan="1">June to September</td><td rowspan="1" colspan="1">June to August</td></tr><tr><td rowspan="1" colspan="1">Distribution</td><td rowspan="1" colspan="1">W Sichuan</td><td rowspan="1" colspan="1">China (S &amp; SE Xizang, NW Yunnan, W Sichuan, SE Qinghai, S Gansu, W Hubei), Bhutan, NW India, Nepal, Sikkim</td><td rowspan="1" colspan="1">W Sichuan, Yunnan</td></tr></tbody></table></table-wrap></tp:treatment-sec><tp:treatment-sec sec-type="Molecular phylogenetics"><title>Molecular phylogenetics.</title><p>The two newly sequenced chloroplast genomes of <italic><tp:taxon-name><tp:taxon-name-part taxon-name-part-type="genus" reg="Gentiana">G.</tp:taxon-name-part> <tp:taxon-name-part taxon-name-part-type="species" reg="daofuensis">daofuensis</tp:taxon-name-part></tp:taxon-name></italic> range from 128,253 to 128,263 bp in length, with a GC content of 37.4%. The lengths of the Large Single Copy (<abbrev xmlns:xlink="http://www.w3.org/1999/xlink" xlink:title="Large Single Copy" xlink:type="simple">LSC</abbrev>), Small Single Copy (<abbrev xmlns:xlink="http://www.w3.org/1999/xlink" xlink:title="Small Single Copy" xlink:type="simple">SSC</abbrev>), and <abbrev xmlns:xlink="http://www.w3.org/1999/xlink" xlink:title="inverted repeat" xlink:type="simple">IR</abbrev> are 73,073–73,082 bp, 10,421–10,480 bp, and 22,370–22,381 bp, respectively. The lengths of the total chloroplast genome, <abbrev xmlns:xlink="http://www.w3.org/1999/xlink" xlink:title="Large Single Copy" xlink:type="simple">LSC</abbrev>, <abbrev xmlns:xlink="http://www.w3.org/1999/xlink" xlink:title="Small Single Copy" xlink:type="simple">SSC</abbrev>, and <abbrev xmlns:xlink="http://www.w3.org/1999/xlink" xlink:title="inverted repeat" xlink:type="simple">IR</abbrev> of <italic><tp:taxon-name><tp:taxon-name-part taxon-name-part-type="genus" reg="Gentiana">G.</tp:taxon-name-part> <tp:taxon-name-part taxon-name-part-type="species" reg="daofuensis">daofuensis</tp:taxon-name-part></tp:taxon-name></italic> fell within the average range of section <italic><tp:taxon-name><tp:taxon-name-part taxon-name-part-type="genus" reg="Gentiana"/><tp:taxon-name-part taxon-name-part-type="section" reg="Chondrophyllae">Chondrophyllae</tp:taxon-name-part></tp:taxon-name></italic> but were much shorter than those of other sections in <italic><tp:taxon-name><tp:taxon-name-part taxon-name-part-type="genus" reg="Gentiana">Gentiana</tp:taxon-name-part></tp:taxon-name></italic> (<xref ref-type="bibr" rid="B20">Sun et al. 2018</xref>; <xref ref-type="bibr" rid="B8">Fu et al. 2022</xref>). Phylogenetic analysis included these sequences alongside 36 previously published <italic><tp:taxon-name><tp:taxon-name-part taxon-name-part-type="genus" reg="Gentiana">Gentiana</tp:taxon-name-part></tp:taxon-name></italic> chloroplast genomes, 23 of which belong to <italic><tp:taxon-name><tp:taxon-name-part taxon-name-part-type="genus" reg="Gentiana">G.</tp:taxon-name-part></tp:taxon-name></italic> section <italic><tp:taxon-name><tp:taxon-name-part taxon-name-part-type="genus" reg="Gentiana"/><tp:taxon-name-part taxon-name-part-type="section" reg="Chondrophyllae">Chondrophyllae</tp:taxon-name-part></tp:taxon-name></italic> s.l. The resulting chloroplast genome alignment produced a well-supported phylogenetic tree, with nearly all nodes receiving full support (100% bootstrap support; Fig. <xref ref-type="fig" rid="F3">3</xref>). All sampled species of <italic><tp:taxon-name><tp:taxon-name-part taxon-name-part-type="genus" reg="Gentiana">G.</tp:taxon-name-part></tp:taxon-name></italic> section <italic><tp:taxon-name><tp:taxon-name-part taxon-name-part-type="genus" reg="Gentiana"/><tp:taxon-name-part taxon-name-part-type="section" reg="Chondrophyllae">Chondrophyllae</tp:taxon-name-part></tp:taxon-name></italic> s.l. formed a monophyletic clade. The two <italic><tp:taxon-name><tp:taxon-name-part taxon-name-part-type="genus" reg="Gentiana">G.</tp:taxon-name-part> <tp:taxon-name-part taxon-name-part-type="species" reg="daofuensis">daofuensis</tp:taxon-name-part></tp:taxon-name></italic> samples clustered together with <italic><tp:taxon-name><tp:taxon-name-part taxon-name-part-type="genus" reg="Gentiana">G.</tp:taxon-name-part> <tp:taxon-name-part taxon-name-part-type="species" reg="crassuloides">crassuloides</tp:taxon-name-part></tp:taxon-name></italic>, and this group was sister to <italic><tp:taxon-name><tp:taxon-name-part taxon-name-part-type="genus" reg="Gentiana">G.</tp:taxon-name-part> <tp:taxon-name-part taxon-name-part-type="species" reg="curviphylla">curviphylla</tp:taxon-name-part></tp:taxon-name></italic> and <italic><tp:taxon-name><tp:taxon-name-part taxon-name-part-type="genus" reg="Gentiana">G.</tp:taxon-name-part> <tp:taxon-name-part taxon-name-part-type="species" reg="asterocalyx">asterocalyx</tp:taxon-name-part></tp:taxon-name></italic> Diels (Fig. <xref ref-type="fig" rid="F3">3</xref>).</p><fig id="F3" position="float" orientation="portrait"><object-id xmlns:xlink="http://www.w3.org/1999/xlink" content-type="doi" xlink:type="simple">10.3897/phytokeys.272.183828.figure3</object-id><object-id xmlns:xlink="http://www.w3.org/1999/xlink" content-type="arpha" xlink:type="simple">78843BA2-581D-53C4-A0DD-28E1027F9232</object-id><label>Figure 3.</label><caption><p>Phylogenetic tree of <italic><tp:taxon-name><tp:taxon-name-part taxon-name-part-type="genus" reg="Gentiana">Gentiana</tp:taxon-name-part></tp:taxon-name></italic> section <italic><tp:taxon-name><tp:taxon-name-part taxon-name-part-type="genus" reg="Gentiana"/><tp:taxon-name-part taxon-name-part-type="section" reg="Chondrophyllae">Chondrophyllae</tp:taxon-name-part></tp:taxon-name></italic> s.l. based on chloroplast genomes. Bootstrap support values obtained from maximum likelihood analyses are presented above the branches.</p></caption><graphic xmlns:xlink="http://www.w3.org/1999/xlink" xlink:href="phytokeys-272-001_article-183828__-g003.jpg" id="oo_1564752.jpg" position="float" orientation="portrait" xlink:type="simple"><uri content-type="original_file" xlink:type="simple">https://binary.pensoft.net/fig/1564752</uri></graphic></fig></tp:treatment-sec><tp:treatment-sec sec-type="Discussion"><title>Discussion.</title><p>In his book “Gentians of the World,” Dr. Yong-Ming Yuan described a new <italic><tp:taxon-name><tp:taxon-name-part taxon-name-part-type="genus" reg="Gentiana">Gentiana</tp:taxon-name-part></tp:taxon-name></italic> species named <italic><tp:taxon-name><tp:taxon-name-part taxon-name-part-type="genus" reg="Gentiana">G.</tp:taxon-name-part> <tp:taxon-name-part taxon-name-part-type="species" reg="daofuensis">daofuensis</tp:taxon-name-part></tp:taxon-name></italic> (<xref ref-type="bibr" rid="B25">Yuan 2024</xref>); however, that work did not provide direct morphological or genetic evidence, nor did it designate type material. Based on field observations and specimen comparisons of <italic><tp:taxon-name><tp:taxon-name-part taxon-name-part-type="genus" reg="Gentiana">G.</tp:taxon-name-part> <tp:taxon-name-part taxon-name-part-type="species" reg="daofuensis">daofuensis</tp:taxon-name-part></tp:taxon-name></italic> and its close relatives, our results clearly demonstrate that <italic><tp:taxon-name><tp:taxon-name-part taxon-name-part-type="genus" reg="Gentiana">G.</tp:taxon-name-part> <tp:taxon-name-part taxon-name-part-type="species" reg="daofuensis">daofuensis</tp:taxon-name-part></tp:taxon-name></italic> differs from <italic><tp:taxon-name><tp:taxon-name-part taxon-name-part-type="genus" reg="Gentiana">G.</tp:taxon-name-part> <tp:taxon-name-part taxon-name-part-type="species" reg="crassuloides">crassuloides</tp:taxon-name-part></tp:taxon-name></italic> in corolla color, calyx length, and habitat preference and from <italic><tp:taxon-name><tp:taxon-name-part taxon-name-part-type="genus" reg="Gentiana">G.</tp:taxon-name-part> <tp:taxon-name-part taxon-name-part-type="species" reg="curviphylla">curviphylla</tp:taxon-name-part></tp:taxon-name></italic> in leaf shape and corolla color (Table <xref ref-type="table" rid="T1">1</xref>; Fig. <xref ref-type="fig" rid="F2">2</xref>). Consequently, these three species can be reliably distinguished despite their sympatric occurrence in western Sichuan Province. Phylogenetic analysis incorporating multiple individuals of the target species placed <italic><tp:taxon-name><tp:taxon-name-part taxon-name-part-type="genus" reg="Gentiana">G.</tp:taxon-name-part> <tp:taxon-name-part taxon-name-part-type="species" reg="daofuensis">daofuensis</tp:taxon-name-part></tp:taxon-name></italic> in a distinct, fully supported position in the molecular phylogenetic tree, confirming its status as a separate species in section <italic><tp:taxon-name><tp:taxon-name-part taxon-name-part-type="genus" reg="Gentiana"/><tp:taxon-name-part taxon-name-part-type="section" reg="Chondrophyllae">Chondrophyllae</tp:taxon-name-part></tp:taxon-name></italic> s.l. Based on its morphological traits, <italic><tp:taxon-name><tp:taxon-name-part taxon-name-part-type="genus" reg="Gentiana">G.</tp:taxon-name-part> <tp:taxon-name-part taxon-name-part-type="species" reg="daofuensis">daofuensis</tp:taxon-name-part></tp:taxon-name></italic> belongs to ser. <italic><tp:taxon-name><tp:taxon-name-part taxon-name-part-type="genus" reg="Gentiana"/><tp:taxon-name-part taxon-name-part-type="series" reg="Orbiculatae">Orbiculatae</tp:taxon-name-part></tp:taxon-name></italic>, which is characterized by ovate calyx lobes with a narrowed base.</p></tp:treatment-sec><tp:treatment-sec sec-type="Additional specimens examined (paratypes)"><title>Additional specimens examined (paratypes).</title><p><italic><tp:taxon-name><tp:taxon-name-part taxon-name-part-type="genus" reg="Gentiana">Gentiana</tp:taxon-name-part> <tp:taxon-name-part taxon-name-part-type="species" reg="daofuensis">daofuensis</tp:taxon-name-part></tp:taxon-name></italic>. China • Sichuan: Daofu County, near Taining Village, alt. 3650 m, 101.54°N, 30.54°E, 23 Jul 2025, flowering and with few fruits, P.C. Fu &amp; S.S. Sun <italic>Fu2025068</italic> (HNWP392647!; herbarium of Luoyang Normal University); • Daofu County, near Geka Village, alt. 3810 m, 101.31°N, 30.78°E, 12 Sept 2023, in flower and fruit, Y.M. Yuan <italic>Fu2023089</italic> (herbarium of Luoyang Normal University).</p></tp:treatment-sec><ref-list><ref id="B13"><mixed-citation xmlns:xlink="http://www.w3.org/1999/xlink" xlink:type="simple">Ho TN, Pringle JS (1995) <italic><tp:taxon-name><tp:taxon-name-part taxon-name-part-type="genus">Gentiana</tp:taxon-name-part></tp:taxon-name></italic>. In: Wu ZY, Raven PH (Eds) Flora of China, Vol.16. Science Press, Beijing, China and Missour Botsnical Garden Press, St. Louis, 15–97.</mixed-citation></ref><ref id="B20"><mixed-citation xmlns:xlink="http://www.w3.org/1999/xlink" xlink:type="simple">Sun SS, Fu PC, Zhou XJ, Cheng YW, Zhang FQ, Chen SL, Gao QB (2018) The complete plastome sequences of seven species in <italic><tp:taxon-name><tp:taxon-name-part taxon-name-part-type="genus">Gentiana</tp:taxon-name-part></tp:taxon-name></italic> sect. <italic><tp:taxon-name><tp:taxon-name-part taxon-name-part-type="genus"/><tp:taxon-name-part taxon-name-part-type="section">Kudoa</tp:taxon-name-part></tp:taxon-name></italic> (<tp:taxon-name><tp:taxon-name-part taxon-name-part-type="family">Gentianaceae</tp:taxon-name-part></tp:taxon-name>): Insights into plastid gene loss and molecular evolution. Frontiers in Plant Science 9: 493. <ext-link xlink:href="10.3389/fpls.2018.00493" ext-link-type="doi" xlink:type="simple">https://doi.org/10.3389/fpls.2018.00493</ext-link></mixed-citation></ref><ref id="B8"><mixed-citation xmlns:xlink="http://www.w3.org/1999/xlink" xlink:type="simple">Fu PC, Chen SL, Sun SS, Favre A (2022) Strong plastid degradation is consistent within section <italic><tp:taxon-name><tp:taxon-name-part taxon-name-part-type="genus"/><tp:taxon-name-part taxon-name-part-type="section">Chondrophyllae</tp:taxon-name-part></tp:taxon-name></italic>, the most speciose lineage of <italic><tp:taxon-name><tp:taxon-name-part taxon-name-part-type="genus">Gentiana</tp:taxon-name-part></tp:taxon-name></italic>. Ecology and Evolution 12(8): e9205. <ext-link xlink:href="10.1002/ece3.9205" ext-link-type="doi" xlink:type="simple">https://doi.org/10.1002/ece3.9205</ext-link></mixed-citation></ref><ref id="B25"><mixed-citation xmlns:xlink="http://www.w3.org/1999/xlink" xlink:type="simple">Yuan YM (2024) Gentians of the world. Shandong Science and Technology Press, Jinan.</mixed-citation></ref></ref-list></tp:taxon-treatment>
